# Supplementary material for: Sixteen Novel Mycoviruses Containing Positive Single-Stranded RNA, Double-Stranded RNA, and Negative Single-Stranded RNA Genomes Co-Infect a Single Strain of Rhizoctonia zeae
Source: J Fungi (Basel). 2023 Dec 31;10(1):30. doi: 10.3390/jof10010030 (PMC10817634; doi:10.3390/jof10010030)
Supplement: Supplementary file 1 [file jof-10-00030-s001.zip]

Archive with 13 entries (13 files):
- Figure S1.tif
- Figure S2.tif
- Figure S3.tif
- Figure S4.tif
- Figure S5.tif
- Figure S6.tif
- Figure S7.tif
- Figure S8.tif
- Figure S9.tif
- Table S1.pdf
- Table S2.pdf
- Table S3.pdf
- Table S4.pdf
